# Supplementary material for: Three new cavernicolous species of dragon millipedes, genus Desmoxytes Chamberlin, 1923, from southern China, with notes on a formal congener from the Philippines (Diplopoda, Polydesmida, Paradoxosomatidae)
Source: Zookeys. 2012 Apr 23;(185):1–17. doi: 10.3897/zookeys.185.3082 (PMC3345791; doi:10.3897/zookeys.185.3082)
Supplement: XML Treatment for Desmoxytes [file zookeys.185.3082-treatment1.xml]

<!DOCTYPE tp:taxon-treatment
  PUBLIC "-//TaxonX//DTD Taxonomic Treatment Publishing DTD v0 20100105//EN" "tax-treatment-NSO.dtd">
<tp:taxon-treatment xmlns:tp="http://www.plazi.org/taxpub"><tp:treatment-meta><mixed-citation publication-type="journal"><person-group><name><surname>Golovatch</surname><given-names>Sergei I.</given-names></name><name><surname>Li</surname><given-names>Youbang</given-names></name><name><surname>Liu</surname><given-names>Weixin</given-names></name><name><surname>Geoffroy</surname><given-names>Jean-Jacques</given-names></name></person-group><article-title>Three new cavernicolous species of dragon millipedes, genus 
                    <italic>Desmoxytes</italic> Chamberlin, 1923, from southern China, with notes on a formal congener from the Philippines (Diplopoda, Polydesmida, Paradoxosomatidae)
                </article-title><source>Zookeys</source><day>23</day><month>4</month><year>2012</year><volume>2012</volume><issue>185</issue><fpage>1</fpage><lpage>17</lpage><pub-id pub-id-type="doi">10.3897/zookeys.185.3082</pub-id></mixed-citation></tp:treatment-meta><tp:nomenclature><tp:taxon-name>
                        <tp:taxon-name-part taxon-name-part-type="genus">Desmoxytes</tp:taxon-name-part>
                    <object-id xmlns:xlink="http://www.w3.org/1999/xlink" xlink:type="simple">http://species-id.net/wiki/Desmoxytes</object-id>
								</tp:taxon-name><tp:taxon-authority>Chamberlin, 1923</tp:taxon-authority></tp:nomenclature><tp:treatment-sec sec-type="Diagnosis"><title>Diagnosis.</title><p>A genus of medium-sized to larger (up to 43 mm long) <tp:taxon-name>Orthomorphini</tp:taxon-name> with 20 segments and conspicuously enlarged and elevated paraterga (antler-like, wing-shaped or spiniform). Metaterga often granulate, tuberculate and/or spiculate. Certain male femora (5, 6, 7 and/or 9) often inflated ventrally. A setose central lobe or a paramedian pair of setose tubercles between male coxae 4 present.
                    </p><p>Gonopods with rather short, subcylindrical, distoventrally setose coxae. Telopodites mostly suberect, only seldom subfalcate. Prefemoral (= densely setose) portion from 1/3 to 1/2 as long to nearly as long as femorite, the latter not twisted, at most only slightly enlarged distad and devoid both of a mesal groove/hollow and any processes. Seminal groove running entirely mesally to pass onto a usually shortened solenomere, the latter mostly sheathed by a usually condensed, rather simple solenophore, much shorter than femorite, composed of a smaller lamina medialis and a larger lamina lateralis. Solenophore demarcated from femorite by a clear-cut sulcus or cingulum at base, poorly or strongly set off from base of solenomere.</p></tp:treatment-sec><tp:treatment-sec sec-type="Type species"><title>Type species.</title><p><italic><tp:taxon-name>Desmoxytes coniger</tp:taxon-name></italic> Chamberlin, 1923
                    </p></tp:treatment-sec><tp:treatment-sec sec-type="Species composition"><title>Species composition.</title><p>Currently 29 described species.</p></tp:treatment-sec><tp:treatment-sec sec-type="Remarks"><title>Remarks.</title><p>The above diagnosis largely repeats that given by <xref ref-type="bibr" rid="B6">Golovatch and Enghoff (1994)</xref>. Here it only emphasizes variation in relative lengths of the femoral and solenophore parts of the gonopod telopodite.<!--PageBreak-->
                    </p></tp:treatment-sec><ref-list><ref id="B6"><mixed-citation xmlns:xlink="http://www.w3.org/1999/xlink" xlink:type="simple"><person-group><name name-style="western"><surname>Golovatch</surname><given-names>SI</given-names></name><name name-style="western"><surname>Enghoff</surname><given-names>H</given-names></name></person-group> (<year>1994</year>)<article-title> Review of the dragon millipedes, genus <italic>Desmoxytes</italic> Chamberlin, 1923 (Diplopoda, Polydesmida, Paradoxosomatidae).</article-title><source>Steenstrupia </source><volume>20</volume>: <fpage>45</fpage>-<lpage>71</lpage>.</mixed-citation></ref></ref-list></tp:taxon-treatment>
