# Supplementary material for: Three new cavernicolous species of dragon millipedes, genus Desmoxytes Chamberlin, 1923, from southern China, with notes on a formal congener from the Philippines (Diplopoda, Polydesmida, Paradoxosomatidae)
Source: Zookeys. 2012 Apr 23;(185):1–17. doi: 10.3897/zookeys.185.3082 (PMC3345791; doi:10.3897/zookeys.185.3082)
Supplement: XML Treatment for Desmoxytes eupterygota [file zookeys.185.3082-treatment2.xml]

<!DOCTYPE tp:taxon-treatment
  PUBLIC "-//TaxonX//DTD Taxonomic Treatment Publishing DTD v0 20100105//EN" "tax-treatment-NSO.dtd">
<tp:taxon-treatment xmlns:tp="http://www.plazi.org/taxpub"><tp:treatment-meta><mixed-citation publication-type="journal"><person-group><name><surname>Golovatch</surname><given-names>Sergei I.</given-names></name><name><surname>Li</surname><given-names>Youbang</given-names></name><name><surname>Liu</surname><given-names>Weixin</given-names></name><name><surname>Geoffroy</surname><given-names>Jean-Jacques</given-names></name></person-group><article-title>Three new cavernicolous species of dragon millipedes, genus 
                    <italic>Desmoxytes</italic> Chamberlin, 1923, from southern China, with notes on a formal congener from the Philippines (Diplopoda, Polydesmida, Paradoxosomatidae)
                </article-title><source>Zookeys</source><day>23</day><month>4</month><year>2012</year><volume>2012</volume><issue>185</issue><fpage>1</fpage><lpage>17</lpage><pub-id pub-id-type="doi">10.3897/zookeys.185.3082</pub-id></mixed-citation></tp:treatment-meta><tp:nomenclature><tp:taxon-name>
                            <tp:taxon-name-part taxon-name-part-type="genus">Desmoxytes</tp:taxon-name-part>
                            <tp:taxon-name-part taxon-name-part-type="species">eupterygota</tp:taxon-name-part>
                        <object-id xmlns:xlink="http://www.w3.org/1999/xlink" xlink:type="simple">urn:lsid:zoobank.org:act:F7B1C583-5E3C-4980-8EB1-7BB9D3BFB5F3</object-id>
								<object-id xmlns:xlink="http://www.w3.org/1999/xlink" xlink:type="simple">http://species-id.net/wiki/Desmoxytes_eupterygota</object-id>
								</tp:taxon-name><tp:taxon-status xmlns:xlink="http://www.w3.org/1999/xlink" xlink:type="simple">sp. n.</tp:taxon-status><xref ref-type="fig" rid="F1">Figs 1</xref><xref ref-type="fig" rid="F2">2</xref></tp:nomenclature><tp:treatment-sec sec-type="Holotype"><title>Holotype.</title><p>♂(IZAS), China, Hunan Prov., Chenzhou City, Linwu County, Tianhe, Cave 1, 500 m a.s.l., 19.VI.2009, leg. Tian Mingyi &amp; Xue Zhihong (CHIhn09-LWX02).</p></tp:treatment-sec><tp:treatment-sec sec-type="Paratypes"><title>Paratypes.</title><p>1♂(SCAU), 1 ♀ (ZMUM), same locality, together with holotype. 1 ♂ (MNHN JA 130), 1 ♂juv., 1 ♀ juv., 1 fragment (SCAU), 1 ♀ juv. (GNUG), same county, Changshali, Cave 1, 500 m a.s.l., 19.VI.2009, leg. Tian Mingyi &amp; Xue Zhihong (CHIhn09-LWX03).</p></tp:treatment-sec><tp:treatment-sec sec-type="Name"><title>Name.</title><p>To emphasize the paraterga being true wings.</p></tp:treatment-sec><tp:treatment-sec sec-type="Diagnosis"><title>Diagnosis.</title><p>Differs in the paraterga being mostly wing-shaped, rather long and strongly curved, combined with a short gonopod femorite and a condensed solenophore, as well as ♂legs totally devoid of femoral humps. See also Key below.</p></tp:treatment-sec><tp:treatment-sec sec-type="Description"><title>Description.</title><p>Length ca 25–29 (♂) or 32 mm (♀), juveniles (♀ with 18 segments) up to 26 mm; width of proterga and metaterga+paraterga 1.8 and 2.0–2.3 (♂), or 2.3 and 2.8 mm (♀), respectively. Holotype 27 mm long, 1.8 and 2.3 mm wide on midbody pro- and metazona, respectively. Juveniles (♀ with 18 segments) up to 1.9 and 2.8 mm wide on midbody pro- and metazona, respectively.</p><p>Body moniliform (<xref ref-type="fig" rid="F1">Fig. 1D</xref>). Coloration of alcohol material (♂<bold>,</bold> ♀ and advanced juvenile instars) rather uniformly light grey-brownish to yellowish, anterior body part often a little darker brownish (<xref ref-type="fig" rid="F1">Fig. 1A–C</xref>). In width, head &lt;&lt; collum = segment 2 = 3 &lt; 4 = 16; thereafter body gradually tapering towards telson. Front part of head densely setose, vertex bare, epicranial suture distinct. Antennae very long and slender, reaching back to segment 5 or 6 (♂) (<xref ref-type="fig" rid="F1">Fig. 1A–C</xref>), or 4 (♀) dorsally, antennomeres 5 and 6 each with an apicodorsal compact group of bacilliform sensilla.
                        </p><p>Tegument rather smooth and shining, both pro- and metazona very delicately microalveolate, metaterga finely shagreened and rugulose transversely, surface below paraterga finely shagreened. Collum with 3+3 small, but rather evident teeth in a row at front margin, behind it with 2+2 and 2+2 extremely small denticles, knobs or insertion points (setae invariably obliterated) in two transverse, often barely visible rows. Metatergum 2 with a pattern of similar, barely visible 2+2 and 2+2 knobs or insertion points in two transverse rows. Starting from metatergum 3, setation pattern entirely or nearly untraceable. Collum and all following metaterga with large, mostly subfalcate, wing-shaped, high paraterga (<xref ref-type="fig" rid="F1">Fig. 1A–D</xref>) directed dorsolaterally and ending up clearly above dorsum on collum, as well as segments 2–7 and 17 &amp; 18, remaining paraterga subhorizontal and about level with dorsum in ♂, but slightly lower and shorter in ♀ and juveniles. Paraterga with two indentations at <!--PageBreak-->front margin, starting from collum these becoming less distinct and nearly fully disappearing in segments 15 to 18. Paraterga 17–19 directed caudad, subspiniform (<xref ref-type="fig" rid="F1">Fig. 1E</xref>). Stricture between pro- and metazona narrow only in a few anteriormost segments, thereafter much wider and only vaguely delimited, always smooth at bottom (<xref ref-type="fig" rid="F1">Fig. 1D</xref>). Pore formula normal; ozopores inconspicuous, located about midway on ventral side of poriferous paraterga. Transverse sulcus evident on metaterga 3–18 (<xref ref-type="fig" rid="F1">Fig. 1D</xref>). Pleurosternal carinae poorly developed in segments 2 and 3, absent from others (<xref ref-type="fig" rid="F1">Fig. 1C</xref>). Epiproct (<xref ref-type="fig" rid="F1">Fig. 1E</xref>) rather simple, dorsal subapical and, especially, lateral pre-apical papillae very distinct, tuberculiform. Hypoproct (<xref ref-type="fig" rid="F1">Fig. 1E</xref>) subtrapeziform, caudal margin very slightly concave, setigerous cones at caudal edge very small, widely separated. Axial line missing.<!--PageBreak-->
                        </p><p>Sterna quite densely setose, cross-impressions faint. A paramedian pair of entirely separated, short, rounded, setose tubercles between ♂ coxae 4 (<xref ref-type="fig" rid="F2">Fig. 2A</xref>). Legs (<xref ref-type="fig" rid="F1">Fig. 1A, B, F</xref>) very long and slender, devoid of modifications, ca 3.2–3.5 (♂) or 2.5 (♀) times longer than midbody height.
                        </p><p>Gonopods (<xref ref-type="fig" rid="F2">Fig. 2B, C</xref>) short. Coxite rather short, subcylindrical, poorly setose distodorsally, about half as long as telopodite. Prefemoral (= densely setose) portion less than half as long as acropodite. Femorite (<bold>fe</bold>) quite stout, slightly enlarged distad, with seminal groove running entirely on mesal face, apically with a distinct sulcus demarcating a short, strongly condensed solenophore (<bold>sph</bold>). The latter distinguished by a parabasally spinigerous (<bold>s</bold>) and terminally poorly trifid lamina medialis (<bold>lm</bold>) and a simpler and somewhat larger lamina lateralis (<bold>ll</bold>). Solenomere (<bold>sl</bold>) similarly short, flagelliform, well separated at base from solenophore.
                        </p><fig id="F1" position="float" orientation="portrait"><label>Figure 1.</label><caption><p><italic><tp:taxon-name>Desmoxytes eupterygota</tp:taxon-name></italic> sp. n., ♂ paratype from near Tianhe. <bold>A–C</bold> anterior part of body, dorsal, ventral and lateral views, respectively <bold>D</bold> midbody segments, dorsal view <bold>E t</bold>elson, ventral view <bold>F</bold> midbody leg, front view.Photographed not to scale.</p></caption><graphic xmlns:xlink="http://www.w3.org/1999/xlink" xlink:href="ZooKeys-185-001-g001.jpg" position="float" orientation="portrait" xlink:type="simple"/></fig><fig id="F2" position="float" orientation="portrait"><label>Figure 2.</label><caption><p><italic><tp:taxon-name>Desmoxytes eupterygota</tp:taxon-name></italic> sp. n., ♂ paratype from near Tianhe. <bold>A</bold> sternal cones between coxae 4, ventral view <bold>B</bold> and <bold>C</bold> right gonopod, mesal and lateral views, respectively. Scale bar: 1.0 (<bold>A</bold>) and 0.5 mm (<bold>B, C</bold>). Designations: <bold>fe</bold> femorite <bold>sph</bold> solenophore <bold>sl</bold> solenomere <bold>ll</bold> lamina lateralis <bold>lm</bold> lamina medialis <bold>s</bold> spinule on <bold>lm</bold></p></caption><graphic xmlns:xlink="http://www.w3.org/1999/xlink" xlink:href="ZooKeys-185-001-g002.jpg" position="float" orientation="portrait" xlink:type="simple"/></fig></tp:treatment-sec></tp:taxon-treatment>
