# Supplementary material for: Three new cavernicolous species of dragon millipedes, genus Desmoxytes Chamberlin, 1923, from southern China, with notes on a formal congener from the Philippines (Diplopoda, Polydesmida, Paradoxosomatidae)
Source: Zookeys. 2012 Apr 23;(185):1–17. doi: 10.3897/zookeys.185.3082 (PMC3345791; doi:10.3897/zookeys.185.3082)
Supplement: XML Treatment for Desmoxytes spinissima [file zookeys.185.3082-treatment3.xml]

<!DOCTYPE tp:taxon-treatment
  PUBLIC "-//TaxonX//DTD Taxonomic Treatment Publishing DTD v0 20100105//EN" "tax-treatment-NSO.dtd">
<tp:taxon-treatment xmlns:tp="http://www.plazi.org/taxpub"><tp:treatment-meta><mixed-citation publication-type="journal"><person-group><name><surname>Golovatch</surname><given-names>Sergei I.</given-names></name><name><surname>Li</surname><given-names>Youbang</given-names></name><name><surname>Liu</surname><given-names>Weixin</given-names></name><name><surname>Geoffroy</surname><given-names>Jean-Jacques</given-names></name></person-group><article-title>Three new cavernicolous species of dragon millipedes, genus 
                    <italic>Desmoxytes</italic> Chamberlin, 1923, from southern China, with notes on a formal congener from the Philippines (Diplopoda, Polydesmida, Paradoxosomatidae)
                </article-title><source>Zookeys</source><day>23</day><month>4</month><year>2012</year><volume>2012</volume><issue>185</issue><fpage>1</fpage><lpage>17</lpage><pub-id pub-id-type="doi">10.3897/zookeys.185.3082</pub-id></mixed-citation></tp:treatment-meta><tp:nomenclature><tp:taxon-name>
                            <tp:taxon-name-part taxon-name-part-type="genus">Desmoxytes</tp:taxon-name-part>
                            <tp:taxon-name-part taxon-name-part-type="species">spinissima</tp:taxon-name-part>
                        <object-id xmlns:xlink="http://www.w3.org/1999/xlink" xlink:type="simple">urn:lsid:zoobank.org:act:805A9FDB-02DC-4449-93AE-5C514FD59D0E</object-id>
								<object-id xmlns:xlink="http://www.w3.org/1999/xlink" xlink:type="simple">http://species-id.net/wiki/Desmoxytes_spinissima</object-id>
								</tp:taxon-name><tp:taxon-status xmlns:xlink="http://www.w3.org/1999/xlink" xlink:type="simple">sp. n.</tp:taxon-status><xref ref-type="fig" rid="F3">Figs 3</xref><xref ref-type="fig" rid="F4">4</xref></tp:nomenclature><tp:treatment-sec sec-type="Holotype"><title>Holotype.</title><p>♂(IZAS), China, Guangxi Prov., Fuchuan County, Guanyuan, Cave Guanyuan Dong, 25.I.2012, leg. Li Youbang, Li Youting and Tang Kewen (CHIgx12-LYB04).</p></tp:treatment-sec><tp:treatment-sec sec-type="Paratype"><title>Paratype.</title><p>1 ♀ (GNUG), same locality, together with holotype.</p></tp:treatment-sec><tp:treatment-sec sec-type="Name"><title>Name.</title><p>To emphasize the extremely long and spiniform paraterga.</p></tp:treatment-sec><tp:treatment-sec sec-type="Diagnosis"><title>Diagnosis.</title><p>Differs in the paraterga being long and spiniform throughout, combined with a strongly condensed solenophore and both ♂ femora 6 and 7 being humped. See also Key below.</p></tp:treatment-sec><tp:treatment-sec sec-type="Description"><title>Description.</title><p>Length ca 27 (♂) or 36 mm (♀); width of pro- and metaterga together with paraterga 1.6 and 4.0 (♂) or 2.0 and 4.0 mm (♀), respectively.</p><p>Body strongly moniliform (<xref ref-type="fig" rid="F3">Fig. 3A, B</xref>). Coloration of alcohol material rather uniformly light pink-brownish to nearly pallid, anterior body part a little darker, pinkish (<xref ref-type="fig" rid="F3">Fig. 3</xref>). Antennomere 7 dark brown. In width, head &lt;&lt; collum = segment 2 = 3 &lt; 4 &lt; 5 = 16; thereafter body gradually tapering towards telson. Head densely setose throughout, epicranial suture distinct. Antennae very long and slender, reaching back to segment 8 (♂) or 6 (♀) dorsally, antennomeres 5 and 6 each with an apicodorsal compact group of bacilliform sensilla.
                        </p><p>Tegument rather smooth and poorly shining, prozona very delicately microalveolate, metaterga finely shagreened to microgranulate/microspiculate, surface below paraterga finely shagreened. Collum with 3+3 evident setigerous spines in a row at front margin (growing increasingly long laterad), behind it with 1+1 and 2+2 similar spinules in two transverse rows. Following metaterga with a pattern of similar 1+1 and 2+2 spinules in two transverse rows. Collum and all following metaterga with extremely long, straight, spiniform paraterga (<xref ref-type="fig" rid="F3">Fig. 3A, B</xref>) directed more dorsally than laterally and ending up clearly above dorsum on collum and in segments 2–18; only paraterga 19 subhorizontal, about level with dorsum, directed clearly caudad and reaching behind until about midlength along telson. Paraterga ca 1.2–1.3 (♂) or 0.9 times (♀) as long as midbody height. Paraterga 1–18 with 2–3 evident indentations/spinules frontally (these growing increasingly inconspicuous towards telson) and a short, but evident tooth posteriorly at base. Stricture between pro- and metazona rather narrow and shallow, always smooth at bottom (<xref ref-type="fig" rid="F3">Fig. 3B</xref>). Pore formula normal; ozopores inconspicuous, located just behind last indentation on ventral side of poriferous paraterga. Transverse sulcus missing. Pleurosternal carinae evident only in segments 2 and 3. Epiproct (<xref ref-type="fig" rid="F3">Fig. 3C, D</xref>) rather simple, subapical and, especially, pre-apical papillae very distinct, finger-shaped. Hypoproct (<xref ref-type="fig" rid="F3">Fig. 3D</xref>) subtrapeziform, caudal margin emarginate, setigerous cones at caudal edge small, but evident, widely separated. Axial line missing.
                        </p><p>Sterna quite densely setose, cross-impressions faint. A paramedian pair of entirely separated, short, rounded, setose tubercles between ♂ coxae 4 (<xref ref-type="fig" rid="F4">Fig. 4A</xref>). Legs (<!--PageBreak--><xref ref-type="fig" rid="F3">Fig. 3A–C</xref>) extremely long and slender, &gt; 4.0 (♂) or 3.2 (♀) times longer than midbody height. ♂femora 6 and 7 strongly inflated ventrally in distal quarter (<xref ref-type="fig" rid="F3">Fig. 3E</xref>)
                        </p><p>Gonopods (<xref ref-type="fig" rid="F4">Fig. 4B, C</xref>) simple. Coxite rather short, subcylindrical, poorly setose distodorsally, about 1/3 as long as telopodite. Prefemoral portion (= densely setose) <!--PageBreak-->about half as long as acropodite. Femorite (<bold>fe</bold>) slender, elongate, only slightly enlarged distad, with seminal groove running entirely on mesal face, also with a distinct sulcus demarcating a short, strongly condensed solenophore (<bold>sph</bold>). The latter distinguished by a smaller, somewhat folded lamina medialis (<bold>lm</bold>) and a simpler and larger lamina lateralis (<bold>ll</bold>). Solenomere (<bold>sl</bold>) similarly short, flagelliform, rather faintly separated at base from solenophore.<!--PageBreak-->
                        </p><fig id="F3" position="float" orientation="portrait"><label>Figure 3.</label><caption><p><italic><tp:taxon-name>Desmoxytes spinissima</tp:taxon-name></italic> sp. n., ♂ holotype. <bold>A</bold> anterior part of body, lateral view <bold>B</bold> midbody segments, lateral view <bold>C</bold> posterior part of body, dorsal view <bold>D</bold> telson, ventral view <bold>E</bold> femora 6 and 7, lateral view.Photographed not to scale.</p></caption><graphic xmlns:xlink="http://www.w3.org/1999/xlink" xlink:href="ZooKeys-185-001-g003.jpg" position="float" orientation="portrait" xlink:type="simple"/></fig><fig id="F4" position="float" orientation="portrait"><label>Figure 4.</label><caption><p><italic><tp:taxon-name>Desmoxytes spinissima</tp:taxon-name></italic> sp. n., ♂ holotype. <bold>A</bold> sternal cones between coxae 4, ventral view <bold>B–C</bold> left gonopod, mesal and lateral views, respectively. Scale bar: 1.0 (<bold>A</bold>) and 0.5 mm (<bold>B, C</bold>). Designations: <bold>fe</bold> femorite <bold>sph</bold> solenophore <bold>sl</bold> solenomere <bold>ll</bold> lamina lateralis <bold>lm</bold> lamina medialis</p></caption><graphic xmlns:xlink="http://www.w3.org/1999/xlink" xlink:href="ZooKeys-185-001-g004.jpg" position="float" orientation="portrait" xlink:type="simple"/></fig></tp:treatment-sec></tp:taxon-treatment>
