# Supplementary material for: Three new cavernicolous species of dragon millipedes, genus Desmoxytes Chamberlin, 1923, from southern China, with notes on a formal congener from the Philippines (Diplopoda, Polydesmida, Paradoxosomatidae)
Source: Zookeys. 2012 Apr 23;(185):1–17. doi: 10.3897/zookeys.185.3082 (PMC3345791; doi:10.3897/zookeys.185.3082)
Supplement: XML Treatment for Desmoxytes lui [file zookeys.185.3082-treatment4.xml]

<!DOCTYPE tp:taxon-treatment
  PUBLIC "-//TaxonX//DTD Taxonomic Treatment Publishing DTD v0 20100105//EN" "tax-treatment-NSO.dtd">
<tp:taxon-treatment xmlns:tp="http://www.plazi.org/taxpub"><tp:treatment-meta><mixed-citation publication-type="journal"><person-group><name><surname>Golovatch</surname><given-names>Sergei I.</given-names></name><name><surname>Li</surname><given-names>Youbang</given-names></name><name><surname>Liu</surname><given-names>Weixin</given-names></name><name><surname>Geoffroy</surname><given-names>Jean-Jacques</given-names></name></person-group><article-title>Three new cavernicolous species of dragon millipedes, genus 
                    <italic>Desmoxytes</italic> Chamberlin, 1923, from southern China, with notes on a formal congener from the Philippines (Diplopoda, Polydesmida, Paradoxosomatidae)
                </article-title><source>Zookeys</source><day>23</day><month>4</month><year>2012</year><volume>2012</volume><issue>185</issue><fpage>1</fpage><lpage>17</lpage><pub-id pub-id-type="doi">10.3897/zookeys.185.3082</pub-id></mixed-citation></tp:treatment-meta><tp:nomenclature><tp:taxon-name>
                            <tp:taxon-name-part taxon-name-part-type="genus">Desmoxytes</tp:taxon-name-part>
                            <tp:taxon-name-part taxon-name-part-type="species">lui</tp:taxon-name-part>
                        <object-id xmlns:xlink="http://www.w3.org/1999/xlink" xlink:type="simple">urn:lsid:zoobank.org:act:A0C24C82-1F34-437A-BCFA-C28A1E3BA72F</object-id>
								<object-id xmlns:xlink="http://www.w3.org/1999/xlink" xlink:type="simple">http://species-id.net/wiki/Desmoxytes_lui</object-id>
								</tp:taxon-name><tp:taxon-status xmlns:xlink="http://www.w3.org/1999/xlink" xlink:type="simple">sp. n.</tp:taxon-status><xref ref-type="fig" rid="F5">Figs 5</xref><xref ref-type="fig" rid="F6">6</xref></tp:nomenclature><tp:treatment-sec sec-type="Holotype"><title>Holotype.</title><p>♂(IZAS), China, Guangxi Prov., Yongfu County, Shangxiao, Cave Dachong Dong, 17.I.2012, leg. Li Youbang and Lu Shiyi (CHIgx12-LYB03).</p></tp:treatment-sec><tp:treatment-sec sec-type="Paratypes"><title>Paratypes.</title><p>1 ♀ (GNUG), 1 ♀ juv. (MNHN JA 131), same locality, together with holotype.</p></tp:treatment-sec><tp:treatment-sec sec-type="Name"><title>Name.</title><p>To honour Mr Lu Shiyi, one of the collectors.</p></tp:treatment-sec><tp:treatment-sec sec-type="Diagnosis"><title>Diagnosis.</title><p>Differs in the paraterga being spiniform only until segment 5, combined with the gonopods being strongly condensed, ♂femora 6 humped. See also Key below.</p></tp:treatment-sec><tp:treatment-sec sec-type="Description"><title>Description.</title><p>Length ca 36 (♂), 43 mm (♀) or 40 mm (1 ♀ juvenile with 19 segments); width of pro- and metaterga together with paraterga 2.0 and 2.2 (♂), 3.2 and 3.4 mm (♀) or 3.0 and 3.1 mm (1 ♀ juvenile with 19 segments), respectively.</p><p>Body strongly moniliform (<xref ref-type="fig" rid="F5">Fig. 5A–C</xref>). Coloration of alcohol material rather uniformly light pink-brownish to nearly pallid, anterior body part a little darker, pinkish (<xref ref-type="fig" rid="F5">Fig. 5</xref>). Antennomere 7 dark brown (even in the juvenile). In width, segment 3 = 4 &lt; head &lt; collum = segment 2 &lt; 6 = 16; thereafter body gradually tapering towards telson. Head very densely setose throughout, epicranial suture distinct. Antennae extremely long and slender, reaching back to segment 9 (♂) or 7 (♀) dorsally, antennomeres 5 and 6 each with an apicodorsal compact group of bacilliform sensilla.
                        </p><p>Tegument rather smooth and poorly shining, prozona very delicately microalveolate, metaterga finely shagreened to microgranulate/microspiculate, surface below paraterga finely shagreened to microgranulate. Collum with 6+6(7) evident setigerous spinules in a row at front margin, behind it with about 4+4 smaller spinules in an irregular transverse row.</p><p>Following metaterga with a pattern of similar, smaller, 3+3 and 3+3 spinules in two transverse rows, last row gradually growing up to 6+6 until segment 19. Collum and following metaterga 2–4 with straight, spiniform paraterga, about as long as body height in ♂, a little shorter in ♀ and juvenile (<xref ref-type="fig" rid="F5">Fig. 5A–C</xref>), directed much more dorsally than laterally and ending up clearly above dorsum; paraterga 5 only slightly shorter than preceding ones; paraterga 6–18 contrasting short, coni- to dentiform; paraterga 19 subhorizontal, about level with dorsum, directed clearly caudad and reaching behind until about midlength (♂) or front third (♀) along telson. Paraterga 1–5 with two rather evident, setigerous indentations/spinules/knobs frontally and a short tooth posteriorly at base (<xref ref-type="fig" rid="F5">Fig. 5A</xref>). Stricture between pro- and metazona very broad and shallow, always smooth at bottom (<xref ref-type="fig" rid="F5">Fig. 5B, C</xref>). Pore formula normal; ozopores inconspicuous, located just at base on lateral side of poriferous paraterga. Transverse sulcus usually very vague, traceable in segments 4–18. Pleurosternal carinae evident only in segments 2 and 3 (<xref ref-type="fig" rid="F5">Fig. 5A</xref>). Epiproct (<xref ref-type="fig" rid="F5">Fig. 5C, D</xref>) rather simple, lateral pre-apical papillae very distinct, finger-shaped. Hypoproct (<xref ref-type="fig" rid="F5">Fig. 5D</xref>) subtrapeziform, <!--PageBreak-->caudal margin emarginate, setigerous cones at caudal edge very large, widely separated. Axial line missing.
                        </p><p>Sterna quite densely setose, cross-impressions faint. A paramedian pair of entirely separated, short, rounded, setose tubercles between ♂ coxae 4 (<xref ref-type="fig" rid="F6">Fig. 6A</xref>). Legs (<xref ref-type="fig" rid="F5">Fig. 5A, B</xref>) extremely long and slender, ca 6.0 (♂) or 4.5 (♀) times longer than midbody height. ♂femora 6 strongly inflated ventrally in distal quarter (<xref ref-type="fig" rid="F5">Fig. 5B</xref>).
                        </p><p>Gonopods (<xref ref-type="fig" rid="F6">Fig. 6B–D</xref>) simple. Coxite rather short, subcylindrical, poorly setose distodorsally, about 1/3 times as long as telopodite. Prefemoral portion (= densely setose) about half as long as acropodite. Femorite (<bold>fe</bold>) rather slender, elongate, only slightly enlarged distad, with seminal groove running entirely on mesal face, also with a distinct sulcus demarcating a short, strongly condensed solenophore (<bold>sph</bold>). The latter distinguished by a somewhat folded lamina medialis (<bold>lm</bold>) and a simpler lamina lateralis (<bold>ll</bold>). Solenomere (<bold>sl</bold>) similarly short, flagelliform, evidently separated at base from solenophore.<!--PageBreak-->
                        </p><fig id="F5" position="float" orientation="portrait"><label>Figure 5.</label><caption><p><italic><tp:taxon-name>Desmoxytes lui</tp:taxon-name></italic> sp. n., ♂ holotype. <bold>A</bold> anterior part of body, lateral view <bold>B</bold> body segments 5 to 8, lateral view <bold>C</bold> posterior part of body, dorsal view <bold>D</bold> telson, ventral view.Photographed not to scale.</p></caption><graphic xmlns:xlink="http://www.w3.org/1999/xlink" xlink:href="ZooKeys-185-001-g005.jpg" position="float" orientation="portrait" xlink:type="simple"/></fig><fig id="F6" position="float" orientation="portrait"><label>Figure 6.</label><caption><p><italic><tp:taxon-name>Desmoxytes lui</tp:taxon-name></italic> sp. n., ♂ holotype. <bold>A</bold> sternal cones between coxae 4, ventral view <bold>B–D</bold> right gonopod telopodite, mesal, dorsal and sublateral views, respectively. Scale bar: 1.0 (<bold>A</bold>) and 0.5 mm (<bold>B–D</bold>). Designations: <bold>fe</bold> femorite <bold>sph</bold> solenophore <bold>sl</bold> solenomere <bold>ll</bold> lamina lateralis <bold>lm</bold> lamina medialis</p></caption><graphic xmlns:xlink="http://www.w3.org/1999/xlink" xlink:href="ZooKeys-185-001-g006.jpg" position="float" orientation="portrait" xlink:type="simple"/></fig></tp:treatment-sec></tp:taxon-treatment>
